# Supplementary material for: Selective Oxidation of Toluene to Benzaldehyde Using Co-ZIF Nano-Catalyst
Source: Int J Mol Sci. 2022 Oct 25;23(21):12881. doi: 10.3390/ijms232112881 (PMC9656501; doi:10.3390/ijms232112881)
Supplement: Supplementary file 1 [file ijms-23-12881-s001.zip]

Archive with 1 entries (1 files):
- ijms-1925462-supplementary.pdf
